# Supplementary material for: Coding of whisker motion across the mouse face
Source: eLife. 2019 Feb 28;8:e41535. doi: 10.7554/eLife.41535 (PMC6395061; doi:10.7554/eLife.41535)
Supplement: Supplementary file 1. — Excel spreadsheet tabulating mouse identifier, genotype, sex, and age, as well as meta-data and figure appearances of data collected from each mouse. [file elife-41535-supp1.xlsx]

## Sheet: Table1
Mouse ID	Sex	Mouse Line	Birth Date	Recording Dates	Receptive Fields/ Regions of Interest	Unit IDs *Prev. incl. in Severson, et al. 2017 ‡ Whisking-Sensitive	Appearances - Main Figures						Appearances - Supplemental Figures					Other Notes
							Fig. 1	Fig. 2	Fig. 3	Fig. 4	Fig. 5	Fig. 6	Fig. S1	Fig. S2	Fig. S3	Fig. S4	Fig. S5
Recordings of trigeminal ganglion neurons
KSt66	M	TrKCCreER;RosaAi32	05/09/14	07/11-07/18/14	whisker	125B*, 128D*‡		E				A-D			C-F	A-E	A-H
KSt69	M	TrKCCreER;RosaAi32	05/09/14	07/28/14	whisker	132A*‡		E				A-D			C-F	A-E	A-H
KSt76	M	TrKCCreER;RosaAi32	06/29/14	09/27/14	whisker	145B*‡		E				A-D			C-F	A-E	A-H
KSt80	F	TrKCCreER;RosaAi32	06/29/14	10/25/14	whisker	154B*
KSt77	M	TrKCCreER;RosaAi32	06/29/14	11/10-11/12/14	whisker	161A*‡, 163B*		E				A-D			C-F	A-E	A-H
KSt82	M	TrKCCreER;RosaAi32	07/20/14	12/08/14	whisker	167A*‡		E				A-D			C-F	A-E	A-H
KSt88	M	TrKCCreER;RosaAi32	10/28/14	03/20-03/30/15	whisker; micro	194A*; 197C‡				J,K		A,C			C,D	A-E	A-H
KSt89	F	TrKCCreER;RosaAi32	10/25/14	03/31/15	whisker	198B*
KSt92	M	TrKCCreER;RosaAi32	10/28/14	04/01-04/05/15	whisker; cheek	202A*; 199A‡			A,D-F			A-C			C,D,F	A-E	A-H
KSt91	M	TrKCCreER;RosaAi32	10/28/14	04/13/15	whisker	207A*
KSt96	F	TrKCCreER;RosaAi32	01/28/15	04/20/15	whisker	211A*
KSt94	F	TrKCCreER;RosaAi32	10/28/14	04/23-04/24/15	whisker; eye	214A*; 213A‡			A,D-F			A,C			C,D	A-E	A-H
KSt97	M	CCKCre; RosaAi32	01/03/15	04/27/15	whisker	216D*
KSt95	M	TrKCCreER;RosaAi32	10/25/14	04/29/15	whisker; SO	217F*‡; 217A‡,		E		J,K		A-D			C-F	A-E	A-H
KSt99	M	TrKCCreER;RosaAi32	02/07/15	05/06/15	whisker	220B*‡, 220C*		E				A-D			C-F	A-E	A-H
KSt106	F	TrKCCreER;RosaAi32	02/07/15	05/08/15	whisker	221B*‡, 221C*		E				A-D			C-F	A-E	A-H
KSt101	F	TrKCCreER;RosaAi32	02/23/15	05/11/15	whisker	223B*
KSt107	F	TrKCCreER;RosaAi32	02/07/15	05/14-05/15/15	whisker	225D*‡, 227A*‡, 227C*		E				A-D			C-F	A-E	A-H
KSt100	M	TrKCCreER;RosaAi32	10/25/14	05/18/15	cheek	228A‡			A,D-F			A-C			C,D,F	A-E	A-H
KSt109	F	TrKCCreER;RosaAi32	02/07/15	05/21/15	whisker	231A*‡		E				A-D			C-F	A-E	A-H
KSt111	M	TrKCCreER;RosaAi32	02/07/15	05/29/15	whisker	234A*
KSt112	M	TrKCCreER;RosaAi32	02/07/15	06/06-06/10/15	whisker; micro; G	240A*‡, 243B*; 242B‡; 242E‡		E		J,K		A-D			C-F	A-E	A-H
KSt115	F	TrKCCreER;RosaAi32	02/07/15	06/19-06/22/15	whisker; SO	250A*‡; 247A‡		E		J,K		A-D			C-F	A-E	A-H
KSt117	M	CCKCre; RosaAi32	01/03/15	06/29/15	whisker	251B*‡		E				A-C			C-F	A-E	A-H
KSt119	M	TrKCCreER;RosaAi32	03/25/15	07/02-07/06/15	whisker; cheek; snout	253A*‡, 254C*, 256B*‡; 254A‡; 255B‡		E	A,D-F			A-C			C-F	A-E	A-H
KSt122	M	TrKCCreER;RosaAi32	03/25/15	07/17-07/19/15	whisker; cheek	265A*; 263A‡			A,D-F			A-C			C,D,F	A-E	A-H
KSt124	F	TrKCCreER;RosaAi32	03/25/15	07/21/15	whisker; cheek	266B*; 266A‡			A,D-F			A-C			C,D,F	A-E	A-H
KSt123	F	TrKCCreER;RosaAi32	03/25/15	07/25-07/29/15	whisker; cheek; snout; eye	271A*; 268A‡; 270A‡; 270B‡			A,D-F			A-C			C,D,F	A-E	A-H
KSt125	F	TrKCCreER;RosaAi32	03/25/15	08/04/15	eye	274A‡			A,D-F			A,C			C,D	A-E	A-H
KSm31	M	TrKCCreER;RosaAi32	05/10/16	08/20-08/22/16	whisker; eye; pad; SO	275A; 276A‡; 276B‡; 277C			A,D-F			A-D			C-F	A-E	A-H
KSm30	M	RosaAi32	05/10/16	08/25-08/26/16	whisker; cheek	278B*‡; 279A‡		E	A,D-F			A-D			C-F	A-E	A-H
KSt126	M	TrKCCreER;RosaAi32	05/10/16	08/29-08/31/16	whisker; SO	282A*; 280B‡				J,K		A-D			C-F	A-E	A-H
KSt127	F	TrKCCreER;RosaAi32	05/10/16	09/07-09/09/16	whisker	285A‡, 286A*‡		E				A-D			C-F	A-E	A-H
KSt128	M	TrKCCreER;RosaAi32	01/20/16	09/13/16	whisker; pad	288C*‡; 288B‡		E	A,D-F			A-D			C-F	A-E	A-H
KSt130	M	TrKCCreER;RosaAi32	09/27/15	09/23/16	whisker; cheek	295A*‡; 295B		E	A,D			A-D			C-F	A-E	A-H
KSt131	M	TrKCCreER;RosaAi32	09/27/15	09/23/16	whisker	295C*‡		E				A-D			C-F	A-E	A-H
KSt137	M	RosaAi32	05/10/16	10/15/16	whisker	303A*‡, 304B*‡, 305B*‡		E				A-D			C-F	A-E	A-H
KSt135	M	TrKCCreER;RosaAi32	05/10/16	10/24-10/27/16	whisker; snout; pad	309B*‡, 311C*‡; 309A; 311A‡		E	A,D-F			A-D			C-F	A-E	A-H
KSt138	M	TrKCCreER;RosaAi32	05/10/16	11/20/16	whisker	313A*‡		E				A-D			C-F	A-E	A-H
KSt140	M	TrKCCreER;RosaAi32	05/10/16	12/01-12/05/16	whisker	318A*‡, 321A*‡, 321B*‡		E				A-D			C-F	A-E	A-H
KSt143	M	TrKCCreER;RosaAi32	07/04/16	02/17-02/22/17	whisker; snout; eye; pad	332A; 329B, 333B‡; 331A; 332C‡			A,D-F			A-D			C-F	A-E	A-H
KSt145	M	CCKCre; RosaAi32	07/04/16	02/24-02/28/17	eye; G; micro	335A‡, 338A; 336A‡; 338B‡			A,D-F	H-K		A-C			C,D,F	A-E	A-H	338B example micro unit in Fig. 3
KSt148	F	TrKCCreER;RosaAi32	10/24/16	03/02-03/05/17	cheek; eye; pad; micro	341A, 342A; 341B; 341C‡; 343A			A,D-F			A-D			C-F	A-E	A-H
KSt147	F	TrKCCreER;RosaAi32	10/24/16	03/07-03/08/17	whisker; eye; micro	345B‡; 345A‡, 346A; 346B‡		E	A,D-F	J,K		A-D			C-F	A-E	A-H
KSt150	M	TrKCCreER;RosaAi32	10/24/16	03/16-03/27/17	whisker; micro; SO; eye; cheek; lip; pad; snout	350C‡; 349A‡, 350D‡; 349B‡; 350A; 350B‡, 352C, 356A‡; 351C‡, 352A‡; 351E‡, 352B‡, 354C‡, 355A‡; 353B‡, 354A, 354B		E	A,D-F	H-K		A-D			C-F	A-E	A-H	349B example SO unit in Fig. 3
KSt149	F	TrKCCreER;RosaAi32	10/24/16	03/30/17	SO	358A‡				J,K		A-D			C-F	A-E	A-H
KSt151	M	TrKCCreER;RosaAi32	10/24/16	04/17-04/18/17	micro; jaw; cheek	359A‡; 360A, 363A; 361A, 361E‡, 363B‡			A-F	J,K		A-C			C,D,F	A-E	A-H	361E example caudal cheek unit in Fig. 3
KSt152	M	TrKCCreER;RosaAi32	10/24/16	04/25-04/28/17	lip; cheek; snout	364A‡, 365A‡; 364B; 367A			A,D-F			A-C			C,D	A-E	A-H
KSt155	M	TrKCCreER;RosaAi32	12/07/16	07/10-07/17/17	whisker; cheek; jaw; micro; SO; pad	375B‡, 377A‡; 372A; 373A, 373B; 374B; 375C, 376B‡; 376A		E	A,D	J,K		A-D			C-F	A-E	A-H
KSt154	M	TrKCCreER;RosaAi32	12/07/16	07/20-07/26/17	whisker; jaw	379C, 380A‡; 383A‡		E	A,D-F			A-D			C-F	A-E	A-H
KSt157	F	TrKCCreER;RosaAi32	12/07/16	08/07-08/12/17	whisker; eye; cheek; jaw	387A, 387C‡; 386A‡; 387B‡, 390B; 390A, 391A		B-E	A,D-F			A-D			A-F	A-E	A-H	387C example unit 2 in Fig. 2 and example in S3
KSt158	F	TrKCCreER;RosaAi32	12/07/16	08/16-08/29/17	whisker; jaw; cheek	402A‡; 394A‡, 401A, 401B‡; 394B‡, 395A‡, 397A‡		E	A-F			A-D			C-F	A-E	A-H	394B example rostral cheek unit in Fig. 3
KSt161	M	CCKCre; RosaAi32	07/04/16	09/22-09/25/17	whisker; eye; pad	405A‡, 406C‡; 406B‡; 406A‡		E	A,D-F			A-D			C-F	A-E	A-H
KSt163	M	TrKCCreER;RosaAi32	08/08/17	01/12-01/16/18	SO; snout; pad; lip	408A, 409A, 410B‡, 409B‡, 410A, 411C; 409C‡, 411B‡; 411A‡			A,D-F	J,K		A-D			C-F	A-E	A-H
KSt164	M	RosaAi32	08/08/17	01/29-02/07/18	eye; snout; SO; cheek, pad	415A‡, 420A‡; 416A‡, 420B‡; 416B; 417B‡; 418A‡			A-F			A-D			C-F	A-E	A-H	418A example pad unit in Fig. 3
KSt166	M	TrKCCreER;RosaAi32	08/09/17	02/08-02/16/18	whisker; cheek; snout; SO; G	422C‡, 422D‡; 421B‡, 424A‡; 421C‡, 421D‡; 422A, 422B‡, 424B, 425A‡, 425D; 425C	C,D	B-E	A,D-F	J,K		A-D			C-F	A-E	A-H	422D example unit 2 in Fig. 2
KSt165	F	TrKCCreER;RosaAi32	08/09/17	02/20-02/21/18	G	427A, 428B
KSt167	F	TrKCCreER;RosaAi32	08/09/17	02/24/18	G	430A‡, 430B, 430C				H-K		A-C			C,D,F	A-E	A-H	430A example G unit in Fig. 3
Recordings of trigeminal mesencephalic nucleus neurons
HYLC44	M	THCre;RosaAi32	12/07/15	05/24-05/30/16	MeV	44B-2‡,3‡,4‡; 44C-15‡,16‡					B-H	A-D			D-F	A-E	A-H	HY44C-15 example in Fig. 5
HYLC46	M	DBHCre;RosaAi32	12/30/15	2016-06-08	MeV	46A-6‡,7‡					E,G,H	A-D			D-F	A-E	A-H
HYLC48	M	DBHCre;RosaAi32	01/10/16	2016-08-17	MeV	48D-5‡,6‡,7‡,8‡					E,G,H	A-D			D-F	A-E	A-H
HYLC52	M	DBHCre;RosaAi32	05/12/16	2016-08-31	MeV	52A-16‡,17,18‡					E,G,H	A-D			D-F	A-E	A-H
HYLC53	M	DBHCre;RosaAi32	05/12/16	2016-09-02	MeV	53A-9‡,22‡,23‡,24,25‡,26					E,G,H	A-D			D-F	A-E	A-H
HYLC55	M	DBHCre;RosaAi32	06/06/16	2016-09-16	MeV	55A-3‡,4‡,5‡,6,7,8‡,9‡, 10‡,11‡,12‡,13,14‡,19‡,20					E,G,H	A-D			D-F	A-E	A-H
HYLC56	M	DBHCre;RosaAi32	06/06/16	2016-09-26	MeV	56A-5‡,6,7‡,8‡,12‡,13‡,14,15‡,16					E,G,H	A-D			D-F	A-E	A-H
Recordings of facial and whisker movement
KSt159	F	TrKCCreER;RosaAi32	12/07/16	2017-10-20	SO; face; whisker	N.A.				E,F			D,E
KSt160	M	TrKCCreER;RosaAi32	12/07/16	10/14, 10/20/17	SO; whisker	N.A.				E,F								face video registration failed
KSt164	M	TrKCCreER;RosaAi32	08/08/17	2017-11-08	G; SO; face; whisker	N.A.				B-F			B-E					Example in Videos S2, S3
KSt165	F	TrKCCreER;RosaAi32	08/09/17	2018-02-20	G; whisker	N.A.				B-F				D-F				Example in Video S4
KSt166	M	TrKCCreER;RosaAi32	08/09/17	2018-02-09	G; whisker	N.A.				E,F								Example in Video S1
KSt167	F	TrKCCreER;RosaAi32	08/09/17	02/24/18	G; whisker	N.A.				E,F
KSt168	F	TrKCCreER;RosaAi32	08/09/17	05/04, 05/06/18	SO; micro; whisker	N.A.				E,F
KSt169	F	TrKCCreER;RosaAi32	08/09/17	05/05, 05/06/18	SO; micro; whisker	N.A.				B-F				A-C				Example in Video S5
KSt170	M	RetCreER;RosaAi32	12/05/17	05/05, 05/06/18	SO; micro; whisker	N.A.				E,F
KSt173	M	TrKCCreER;RosaAi32	02/01/18	12/02-12/08/18	G; SO	N.A.				G				K
KSt176	M	TrKCCreER;RosaAi32	02/01/18	12/02-12/08/18	G; SO	N.A.				G				H,I,K				Example in Video S6
KSt178	M	TrKCCreER;RosaAi32	02/01/18	12/02-12/08/18	G; SO	N.A.				G				H,J,K				Example in Video S7
Supplementary File 1: Meta-data and mouse information
